# Supplementary material for: Microliciadeflexa and M.johnwurdackiana (Melastomataceae), two new species from the Brazilian Cerrado
Source: PhytoKeys. 2021 Sep 13;181:113–28. doi: 10.3897/phytokeys.181.70949 (PMC8452604; doi:10.3897/phytokeys.181.70949)
Supplement: XML Treatment for Microlicia deflexa [file phytokeys.181.70949-treatment1.xml]

<!DOCTYPE tp:taxon-treatment
  PUBLIC "-//TaxonX//DTD Taxonomic Treatment Publishing DTD v0 20100105//EN" "tax-treatment-NSO.dtd">
<tp:taxon-treatment xmlns:tp="http://www.plazi.org/taxpub"><tp:treatment-meta><kwd-group><label>Taxon classification</label><kwd><named-content xmlns:xlink="http://www.w3.org/1999/xlink" content-type="kingdom">Plantae</named-content></kwd><kwd><named-content xmlns:xlink="http://www.w3.org/1999/xlink" content-type="order">Myrtales</named-content></kwd><kwd><named-content xmlns:xlink="http://www.w3.org/1999/xlink" content-type="family">Melastomataceae</named-content></kwd></kwd-group><mixed-citation publication-type="journal"><person-group><name><surname>Romero</surname><given-names>Rosana</given-names></name><name><surname>Valentim</surname><given-names>Rodrigo</given-names></name></person-group><article-title><italic><tp:taxon-name><tp:taxon-name-part taxon-name-part-type="genus" reg="Microlicia">Microlicia</tp:taxon-name-part><tp:taxon-name-part taxon-name-part-type="species" reg="deflexa">deflexa</tp:taxon-name-part></tp:taxon-name></italic> and <italic><tp:taxon-name><tp:taxon-name-part taxon-name-part-type="genus" reg="Microlicia">M.</tp:taxon-name-part><tp:taxon-name-part taxon-name-part-type="species" reg="johnwurdackiana">johnwurdackiana</tp:taxon-name-part></tp:taxon-name></italic> (<tp:taxon-name><tp:taxon-name-part taxon-name-part-type="family">Melastomataceae</tp:taxon-name-part></tp:taxon-name>), two new species from the Brazilian Cerrado</article-title><source>PhytoKeys</source><day>13</day><month>9</month><year>2021</year><volume>181</volume><fpage>113</fpage><lpage>128</lpage><pub-id pub-id-type="doi">10.3897/phytokeys.181.70949</pub-id></mixed-citation></tp:treatment-meta><tp:nomenclature><tp:taxon-name>
            <object-id xmlns:xlink="http://www.w3.org/1999/xlink" content-type="arpha" xlink:type="simple">A36C6E4C-E88C-55BE-8D06-2C4F22ADC79F</object-id>
            <tp:taxon-name-part taxon-name-part-type="genus" reg="Microlicia">Microlicia</tp:taxon-name-part>
            <tp:taxon-name-part taxon-name-part-type="species" reg="deflexa">deflexa</tp:taxon-name-part>
            <object-id xmlns:xlink="http://www.w3.org/1999/xlink" content-type="ipni" xlink:type="simple">urn:lsid:ipni.org:names:77219658-1</object-id>
          </tp:taxon-name><tp:taxon-authority>R.Romero &amp; Valentim</tp:taxon-authority><tp:taxon-status xmlns:xlink="http://www.w3.org/1999/xlink" xlink:type="simple">sp. nov.</tp:taxon-status><xref ref-type="fig" rid="F1">Figs 1</xref><xref ref-type="fig" rid="F2">, 2</xref></tp:nomenclature><tp:treatment-sec sec-type="material" id="SECID0EKHAC"><title>Type.</title><p>Brazil. Minas Gerais: Uberlândia, Clube Caça e Pesca Itororó de Uberlândia, 9 June 2011 (fl, fr), <italic>A.F.A. Versiane et al. 20</italic> (holotype: HUFU!; isotypes: BHCB!, HRCB!, OUPR!, UFG!).</p><fig id="F1" position="float" orientation="portrait"><object-id xmlns:xlink="http://www.w3.org/1999/xlink" content-type="doi" xlink:type="simple">10.3897/phytokeys.181.70949.figure1</object-id><object-id xmlns:xlink="http://www.w3.org/1999/xlink" content-type="arpha" xlink:type="simple">A9558779-38BB-590E-A0FE-A89E1ECAF226</object-id><label>Figure 1.</label><caption><p><italic><tp:taxon-name><tp:taxon-name-part taxon-name-part-type="genus" reg="Microlicia">Microlicia</tp:taxon-name-part><tp:taxon-name-part taxon-name-part-type="species" reg="deflexa">deflexa</tp:taxon-name-part></tp:taxon-name></italic> R.Romero &amp; Valentim <bold>A</bold> flowering branch <bold>B</bold> leaf abaxial surface (up) and adaxial surface (down) <bold>C</bold> floral bud <bold>D</bold> larger (antesepalous) stamen (on the left) and smaller (antepetalous) stamen (on the right) <bold>E</bold> immature fruit enveloped by the hypanthium with deflexed sepals (<bold>A, E</bold><italic>R. Romero 8690</italic><bold>B–D</bold><italic>A.F.A. Versiane 20</italic>).</p></caption><graphic xmlns:xlink="http://www.w3.org/1999/xlink" xlink:href="phytokeys-181-113-g001.jpg" position="float" orientation="portrait" xlink:type="simple" id="oo_586938.jpg"><uri content-type="original_file" xlink:type="simple">https://binary.pensoft.net/fig/586938</uri></graphic></fig></tp:treatment-sec><tp:treatment-sec sec-type="diagnosis" id="SECID0E3IAC"><title>Diagnosis.</title><p><italic><tp:taxon-name><tp:taxon-name-part taxon-name-part-type="genus" reg="Microlicia">Microlicia</tp:taxon-name-part><tp:taxon-name-part taxon-name-part-type="species" reg="deflexa">deflexa</tp:taxon-name-part></tp:taxon-name></italic> is recognised by the deflexed and linear-lanceolate sepals on flowers and immature fruits, long pedicels (3–5 mm long) and indumentum of glandular trichomes, glands sometimes caducous, mixed with spherical, golden glands covering branch, leaf, pedicel, hypanthium and sepal.</p><fig id="F2" position="float" orientation="portrait"><object-id xmlns:xlink="http://www.w3.org/1999/xlink" content-type="doi" xlink:type="simple">10.3897/phytokeys.181.70949.figure2</object-id><object-id xmlns:xlink="http://www.w3.org/1999/xlink" content-type="arpha" xlink:type="simple">D827F663-31B1-527F-ACF4-D91C2EA44A96</object-id><label>Figure 2.</label><caption><p><italic><tp:taxon-name><tp:taxon-name-part taxon-name-part-type="genus" reg="Microlicia">Microlicia</tp:taxon-name-part><tp:taxon-name-part taxon-name-part-type="species" reg="deflexa">deflexa</tp:taxon-name-part></tp:taxon-name></italic> R.Romero &amp; Valentim <bold>A</bold> cerrado landscape at Uberlândia, Triângulo Mineiro, Brazil, the type locality of <italic><tp:taxon-name><tp:taxon-name-part taxon-name-part-type="genus" reg="Microlicia">M.</tp:taxon-name-part><tp:taxon-name-part taxon-name-part-type="species" reg="deflexa">deflexa</tp:taxon-name-part></tp:taxon-name></italic><bold>B</bold> habit <bold>C</bold> details of the deflexed sepals on the flower and immature fruits <bold>D</bold> flower bud <bold>E</bold> flower in frontal view <bold>F</bold> flower in lateral view <bold>G</bold> immature fruit. Photos: Rosana Romero.</p></caption><graphic xmlns:xlink="http://www.w3.org/1999/xlink" xlink:href="phytokeys-181-113-g002.jpg" position="float" orientation="portrait" xlink:type="simple" id="oo_586939.jpg"><uri content-type="original_file" xlink:type="simple">https://binary.pensoft.net/fig/586939</uri></graphic></fig></tp:treatment-sec><tp:treatment-sec sec-type="description" id="SECID0E5KAC"><title>Description.</title><p>Subshrub or shrub, 0.3–0.8 m tall, erect, multi-branched. Stem terete, glabrous, brownish. Branch fastigiate, younger branch quadrangular, green, densely covered with glandular trichomes 0.4–0.8 mm long and spherical, golden glands, older branch terete, brownish, leafless with age. Leaf ascending, not imbricate; petiole up to 0.6 mm long, leaf rarely sessile; blade 3–18.5 × 1.5–10.5 mm, leaf larger in the main branch, concolorous (when dry), green, sometimes with magenta or yellow-brownish spots on both surfaces, chartaceous, oblong to ovate-oblong, sometimes elliptic, rarely lanceolate, acute at the apex, with a terminal setose trichome 0.1–0.4 mm long, base rounded, margin slightly sinuous to serrate-dentate, glandular-ciliate, both surfaces with a dense indumentum of glandular trichomes 0.4–0.8 mm long, glands sometimes caducous, mixed with spherical, golden or sometimes vinaceous glands, 3–5-veined, veins conspicuously visible on both surfaces, impressed on the adaxial surface, thickened and prominent on abaxial surface. Flower 5-merous, solitary, terminal or lateral, perianth actinomorphic; pedicel 3–5 mm long; hypanthium 1.8–2.3 × 1–2 mm, green, cylindrical, with a dense indumentum of glandular trichomes 0.1–0.8 mm long, glands sometimes caducous, mixed with spherical, golden glands, calyx tube ca. 0.2 mm long, sepal 3–3.2 × 0.5–1.2 mm, longer than the length of the hypanthium, deflexed, green, sometimes magenta at the apex (when dry), linear-lanceolate, acute at the apex, with a terminal setose trichome 0.1–0.4 mm long, with glandular trichomes 0.1–0.3 mm long, glands sometimes caducous, mixed with spherical, golden glands; petal 6–7 × 3–4.5 mm, pinkish, oblong or obovate, acute at the apex, margin entire, glabrous; stamen 10, dimorphic, anther bicolorous, tetrasporangiate; larger (antesepalous) stamen with filament 2.5–3.7 mm long, lilac, pedoconnective 1.5–2.5 mm long, lilac, ventral appendage 0.7–1.2 mm long, yellow, retuse or sometimes slightly bilobed at the apex, anther 1.8–2.2 mm long including beak, pinkish, sometimes with yellow spots, oblong, beak 0.2–0.4 mm long, white; smaller (antepetalous) stamen with filament 2.4–3.7 mm long, lilac, pedoconnective 0.7–1.2 mm long, lilac, ventral appendage 0.2–0.4 mm long, yellow, retuse at the apex, anther ca. 1.5 mm long including beak, yellow, oblong, beak 0.2–0.4 mm long, yellow; ovary 3–5-locular, sub-globose to terete, superior, glabrous; style 3.5–6.5 mm long, terete, slightly curved, pinkish, glabrous; stigma punctiform. Capsule 2.7–4.2 × 1.3–2.7 mm, brownish, globose, dehiscing into 3–5 valves from the apex, hypanthium enveloping the entire capsule and peeling off top to bottom as the fruit mature, columella deciduous; seed 0.2–0.4 × 0.1–0.3 mm, pale brown, oblong, testa foveolate.</p></tp:treatment-sec><tp:treatment-sec sec-type="distribution" id="SECID0EDLAC"><title>Distribution and habitat.</title><p><italic><tp:taxon-name><tp:taxon-name-part taxon-name-part-type="genus" reg="Microlicia">Microlicia</tp:taxon-name-part><tp:taxon-name-part taxon-name-part-type="species" reg="deflexa">deflexa</tp:taxon-name-part></tp:taxon-name></italic> is found in Minas Gerais, in Uberlândia, occurring in campo sujo near vereda, at ca. 860 m elevation and in Catas Altas, in a shaded area of cerrado, at 1085 m elevation. It also occurs in Goiás, in Cocalzinho de Goiás, in campo sujo near vereda, at 1220 m elevation (Fig. <xref ref-type="fig" rid="F3">3</xref>).</p><fig id="F3" position="float" orientation="portrait"><object-id xmlns:xlink="http://www.w3.org/1999/xlink" content-type="doi" xlink:type="simple">10.3897/phytokeys.181.70949.figure3</object-id><object-id xmlns:xlink="http://www.w3.org/1999/xlink" content-type="arpha" xlink:type="simple">E717619F-F99A-5603-8A4C-FBCDA9A28AA8</object-id><label>Figure 3.</label><caption><p>Geographical distribution of <italic><tp:taxon-name><tp:taxon-name-part taxon-name-part-type="genus" reg="Microlicia">Microlicia</tp:taxon-name-part><tp:taxon-name-part taxon-name-part-type="species" reg="deflexa">deflexa</tp:taxon-name-part></tp:taxon-name></italic> and <italic><tp:taxon-name><tp:taxon-name-part taxon-name-part-type="genus" reg="Microlicia">Microlicia</tp:taxon-name-part><tp:taxon-name-part taxon-name-part-type="species" reg="johnwurdackiana">johnwurdackiana</tp:taxon-name-part></tp:taxon-name></italic> in Minas Gerais and Goiás States, Brazil.</p></caption><graphic xmlns:xlink="http://www.w3.org/1999/xlink" xlink:href="phytokeys-181-113-g003.jpg" position="float" orientation="portrait" xlink:type="simple" id="oo_586940.jpg"><uri content-type="original_file" xlink:type="simple">https://binary.pensoft.net/fig/586940</uri></graphic></fig></tp:treatment-sec><tp:treatment-sec sec-type="conservation status" id="SECID0E2MAC"><title>Conservation status.</title><p><italic><tp:taxon-name><tp:taxon-name-part taxon-name-part-type="genus" reg="Microlicia">Microlicia</tp:taxon-name-part><tp:taxon-name-part taxon-name-part-type="species" reg="deflexa">deflexa</tp:taxon-name-part></tp:taxon-name></italic> has a restricted area of occupancy (<abbrev xmlns:xlink="http://www.w3.org/1999/xlink" xlink:title="area of occupancy" id="ABBRID0EMNAC" xlink:type="simple">AOO</abbrev> = 12 km<sup>2</sup>) and should be preliminarily assessed as Endangered [(<abbrev xmlns:xlink="http://www.w3.org/1999/xlink" xlink:title="Endangered" id="ABBRID0ESNAC" xlink:type="simple">EN</abbrev>) B2ab (iii)], following the <xref ref-type="bibr" rid="B8">IUCN (2019)</xref> guidelines. Only the populations in Cata Altas are protected since it occurs inside the Reserva Patrimônio Natural Santuário do Caraça.</p></tp:treatment-sec><tp:treatment-sec sec-type="phenology" id="SECID0E1NAC"><title>Phenology.</title><p>Flowers have been collected in April and from July to September and fruits from July to October.</p></tp:treatment-sec><tp:treatment-sec sec-type="etymology" id="SECID0E6NAC"><title>Etymology.</title><p>The specific epithet “<tp:taxon-name><tp:taxon-name-part taxon-name-part-type="genus" reg="Microlicia"/><tp:taxon-name-part taxon-name-part-type="species" reg="deflexa">deflexa</tp:taxon-name-part></tp:taxon-name>” refers to the sepal characteristically deflexed on flower and immature fruit i.e. turned abruptly downwards.</p></tp:treatment-sec><tp:treatment-sec sec-type="discussion" id="SECID0EOOAC"><title>Discussion.</title><p><italic><tp:taxon-name><tp:taxon-name-part taxon-name-part-type="genus" reg="Microlicia">Microlicia</tp:taxon-name-part><tp:taxon-name-part taxon-name-part-type="species" reg="deflexa">deflexa</tp:taxon-name-part></tp:taxon-name></italic> is morphologically similar to <italic><tp:taxon-name><tp:taxon-name-part taxon-name-part-type="genus" reg="Microlicia">M.</tp:taxon-name-part><tp:taxon-name-part taxon-name-part-type="species" reg="serpyllifolia">serpyllifolia</tp:taxon-name-part></tp:taxon-name></italic> D.Don, which occurs in Rio de Janeiro, Minas Gerais, Goiás, Bahia and Distrito Federal (<xref ref-type="bibr" rid="B21">Silva and Romero 2008</xref>, as <italic><tp:taxon-name><tp:taxon-name-part taxon-name-part-type="genus" reg="Microlicia">M.</tp:taxon-name-part><tp:taxon-name-part taxon-name-part-type="species" reg="fulva">fulva</tp:taxon-name-part></tp:taxon-name></italic>; <xref ref-type="bibr" rid="B19">Romero and Woodgyer 2015</xref>; <xref ref-type="bibr" rid="B20">Romero et al. 2020</xref>) in campo rupestre, campo limpo and cerrado. Both species have long pedicel and sepal, dimorphic stamen with bicolorous and tetrasporangiate anther. <italic><tp:taxon-name><tp:taxon-name-part taxon-name-part-type="genus" reg="Microlicia">Microlicia</tp:taxon-name-part><tp:taxon-name-part taxon-name-part-type="species" reg="serpyllifolia">serpyllifolia</tp:taxon-name-part></tp:taxon-name></italic> differs in having a very peculiar velutinous indumentum composed of thin, short and soft trichomes covering branch, leaf, pedicel, hypanthium and sepal mixed with spherical glands (vs. glandular indumentum mixed with spherical, golden glands in <italic><tp:taxon-name><tp:taxon-name-part taxon-name-part-type="genus" reg="Microlicia">M.</tp:taxon-name-part><tp:taxon-name-part taxon-name-part-type="species" reg="deflexa">deflexa</tp:taxon-name-part></tp:taxon-name></italic>). The sepal in <italic><tp:taxon-name><tp:taxon-name-part taxon-name-part-type="genus" reg="Microlicia">M.</tp:taxon-name-part><tp:taxon-name-part taxon-name-part-type="species" reg="serpyllifolia">serpyllifolia</tp:taxon-name-part></tp:taxon-name></italic> is triangular and ascending (vs. linear-lanceolate and deflexed). <italic><tp:taxon-name><tp:taxon-name-part taxon-name-part-type="genus" reg="Microlicia">Microlicia</tp:taxon-name-part><tp:taxon-name-part taxon-name-part-type="species" reg="deflexa">deflexa</tp:taxon-name-part></tp:taxon-name></italic> also bears some resemblance to <italic><tp:taxon-name><tp:taxon-name-part taxon-name-part-type="genus" reg="Microlicia">Microlicia</tp:taxon-name-part><tp:taxon-name-part taxon-name-part-type="species" reg="helvola">helvola</tp:taxon-name-part></tp:taxon-name></italic> (Spreng.) Triana, which occurs in Goiás, Mato Grosso do Sul, Mato Grosso and Minas Gerais States (<xref ref-type="bibr" rid="B20">Romero et al. 2020</xref>; <xref ref-type="bibr" rid="B26">Versiane et al. 2020</xref>) in campo limpo, campo sujo and the edges of vereda and swamp areas (<xref ref-type="bibr" rid="B2">Bacci et al. 2016</xref>; <xref ref-type="bibr" rid="B25">Versiane et al. 2016</xref>) and less frequently in cerrado rupestre (<xref ref-type="bibr" rid="B10">Machado and Romero 2020</xref>). <italic><tp:taxon-name><tp:taxon-name-part taxon-name-part-type="genus" reg="Microlicia">Microlicia</tp:taxon-name-part><tp:taxon-name-part taxon-name-part-type="species" reg="deflexa">deflexa</tp:taxon-name-part></tp:taxon-name></italic> and <italic><tp:taxon-name><tp:taxon-name-part taxon-name-part-type="genus" reg="Microlicia">M.</tp:taxon-name-part><tp:taxon-name-part taxon-name-part-type="species" reg="helvola">helvola</tp:taxon-name-part></tp:taxon-name></italic> are subshrub or shrub with sessile leaf or with a short petiole, acute at the apex, rounded at the base and 3–5-veined. Furthermore, both species have pinkish petal and dimorphic stamens with bicolorous anthers. However, <italic><tp:taxon-name><tp:taxon-name-part taxon-name-part-type="genus" reg="Microlicia">M.</tp:taxon-name-part><tp:taxon-name-part taxon-name-part-type="species" reg="helvola">helvola</tp:taxon-name-part></tp:taxon-name></italic> differs in having an indumentum of setose trichomes mixed with spherical glands (vs. glandular trichomes mixed with spherical glands in <italic><tp:taxon-name><tp:taxon-name-part taxon-name-part-type="genus" reg="Microlicia">M.</tp:taxon-name-part><tp:taxon-name-part taxon-name-part-type="species" reg="deflexa">deflexa</tp:taxon-name-part></tp:taxon-name></italic>), urceolate and 10-striate hypanthium (vs. cylindrical and not striate), sepal shorter than the hypanthium length (vs. sepal longer than the hypanthium length) and polysporangiate anther (vs. tetraesporangiate). <italic><tp:taxon-name><tp:taxon-name-part taxon-name-part-type="genus" reg="Microlicia">Microlicia</tp:taxon-name-part><tp:taxon-name-part taxon-name-part-type="species" reg="deflexa">deflexa</tp:taxon-name-part></tp:taxon-name></italic> also resembles <italic><tp:taxon-name><tp:taxon-name-part taxon-name-part-type="genus" reg="Microlicia">M.</tp:taxon-name-part><tp:taxon-name-part taxon-name-part-type="species" reg="phlogiformis">phlogiformis</tp:taxon-name-part></tp:taxon-name></italic> (DC.) Versiane &amp; R.Romero, which also occurs in the Clube Caça e Pesca Itororó de Uberlândia, in campo úmido or inside the vereda on waterlogged soil (<xref ref-type="bibr" rid="B2">Bacci et al. 2016</xref>). The indumentum, the sepals and the long pedicel of both species are similar; however, <italic><tp:taxon-name><tp:taxon-name-part taxon-name-part-type="genus" reg="Microlicia">M.</tp:taxon-name-part><tp:taxon-name-part taxon-name-part-type="species" reg="phlogiformis">phlogiformis</tp:taxon-name-part></tp:taxon-name></italic> differs in having flowers in dichasia (vs. solitary) and ascending sepals (vs. deflexed). Table <xref ref-type="table" rid="T1">1</xref> includes additional features comparing <italic><tp:taxon-name><tp:taxon-name-part taxon-name-part-type="genus" reg="Microlicia">M.</tp:taxon-name-part><tp:taxon-name-part taxon-name-part-type="species" reg="helvola">helvola</tp:taxon-name-part></tp:taxon-name></italic>, <italic><tp:taxon-name><tp:taxon-name-part taxon-name-part-type="genus" reg="Microlicia">M.</tp:taxon-name-part><tp:taxon-name-part taxon-name-part-type="species" reg="phlogiformis">phlogiformis</tp:taxon-name-part></tp:taxon-name></italic> and <italic><tp:taxon-name><tp:taxon-name-part taxon-name-part-type="genus" reg="Microlicia">M.</tp:taxon-name-part><tp:taxon-name-part taxon-name-part-type="species" reg="serpyllifolia">serpyllifolia</tp:taxon-name-part></tp:taxon-name></italic> to <italic><tp:taxon-name><tp:taxon-name-part taxon-name-part-type="genus" reg="Microlicia">M.</tp:taxon-name-part><tp:taxon-name-part taxon-name-part-type="species" reg="deflexa">deflexa</tp:taxon-name-part></tp:taxon-name></italic>.</p><table-wrap id="T1" position="float" orientation="portrait"><label>Table 1.</label><caption><p>Comparative features between <italic><tp:taxon-name><tp:taxon-name-part taxon-name-part-type="genus" reg="Microlicia">Microlicia</tp:taxon-name-part><tp:taxon-name-part taxon-name-part-type="species" reg="deflexa">deflexa</tp:taxon-name-part></tp:taxon-name></italic> and relatives.</p></caption><table id="TID0ELLAG" rules="all"><tbody><tr><th rowspan="1" colspan="1">Characters/species</th><th rowspan="1" colspan="1">
                    <italic><tp:taxon-name>
                        <tp:taxon-name-part taxon-name-part-type="genus" reg="Microlicia">M.</tp:taxon-name-part>
                        <tp:taxon-name-part taxon-name-part-type="species" reg="deflexa">deflexa</tp:taxon-name-part>
                      </tp:taxon-name></italic>
                  </th><th rowspan="1" colspan="1">
                    <italic><tp:taxon-name>
                        <tp:taxon-name-part taxon-name-part-type="genus" reg="Microlicia">M.</tp:taxon-name-part>
                        <tp:taxon-name-part taxon-name-part-type="species" reg="helvola">helvola</tp:taxon-name-part>
                      </tp:taxon-name></italic>
                  </th><th rowspan="1" colspan="1">
                    <italic><tp:taxon-name>
                        <tp:taxon-name-part taxon-name-part-type="genus" reg="Microlicia">M.</tp:taxon-name-part>
                        <tp:taxon-name-part taxon-name-part-type="species" reg="phlogiformis">phlogiformis</tp:taxon-name-part>
                      </tp:taxon-name></italic>
                  </th><th rowspan="1" colspan="1">
                    <italic><tp:taxon-name>
                        <tp:taxon-name-part taxon-name-part-type="genus" reg="Microlicia">M.</tp:taxon-name-part>
                        <tp:taxon-name-part taxon-name-part-type="species" reg="serpyllifolia">serpyllifolia</tp:taxon-name-part>
                      </tp:taxon-name></italic>
                  </th></tr><tr><td rowspan="1" colspan="1">Petiole (mm)</td><td rowspan="1" colspan="1">Absent or up to 0.6</td><td rowspan="1" colspan="1">Absent or up to 0.5</td><td rowspan="1" colspan="1">Absent or 2–5</td><td rowspan="1" colspan="1">Absent or ca. 0.4</td></tr><tr><td rowspan="1" colspan="1">Pedicel (mm)</td><td rowspan="1" colspan="1">3–5</td><td rowspan="1" colspan="1">0.7–1</td><td rowspan="1" colspan="1">2–9</td><td rowspan="1" colspan="1">1.3–3</td></tr><tr><td rowspan="1" colspan="1">Leaf trichomes</td><td rowspan="1" colspan="1">Glandular trichomes, and spherical glands</td><td rowspan="1" colspan="1">Setose and spherical glands</td><td rowspan="1" colspan="1">Glandular trichomes</td><td rowspan="1" colspan="1">Setose and spherical glands</td></tr><tr><td rowspan="1" colspan="1">Hypanthium shape</td><td rowspan="1" colspan="1">Cylindrical</td><td rowspan="1" colspan="1">Urceolate</td><td rowspan="1" colspan="1">Urceolate</td><td rowspan="1" colspan="1">Campanulate</td></tr><tr><td rowspan="1" colspan="1">Sepal length (mm)</td><td rowspan="1" colspan="1">3–3.2</td><td rowspan="1" colspan="1">1–2</td><td rowspan="1" colspan="1">3.5–4</td><td rowspan="1" colspan="1">1.3–4</td></tr><tr><td rowspan="1" colspan="1">Sepal</td><td rowspan="1" colspan="1">Deflexed</td><td rowspan="1" colspan="1">Ascending</td><td rowspan="1" colspan="1">Ascending</td><td rowspan="1" colspan="1">Ascending</td></tr><tr><td rowspan="1" colspan="1">Anther sporangia</td><td rowspan="1" colspan="1">Tetrasporangiate</td><td rowspan="1" colspan="1">Polysporangiate</td><td rowspan="1" colspan="1">Tetrasporangiate</td><td rowspan="1" colspan="1">Tetrasporangiate</td></tr><tr><td rowspan="1" colspan="1">Distribution</td><td rowspan="1" colspan="1">Minas Gerais, Goiás</td><td rowspan="1" colspan="1">Goiás, Mato Grosso do Sul, Mato Grosso, Minas Gerais</td><td rowspan="1" colspan="1">Paraná, Espírito Santo, Minas Gerais, Rio de Janeiro, São Paulo, Goiás, Mato Grosso do Sul, Mato Grosso, Bahia, Distrito Federal</td><td rowspan="1" colspan="1">Rio de Janeiro, Minas Gerais, Goiás, Bahia, Distrito Federal</td></tr></tbody></table></table-wrap></tp:treatment-sec><tp:treatment-sec sec-type="material" id="SECID0EGNAE"><title>Additional specimens examined (paratypes).</title><p>Brazil. Goiás: Cocalzinho de Goiás, estrada para plantação de eucalipto final da estrada, 26 April 2012 (fl), <italic>J.N. Nakajima et al. 5083</italic> (BHCB!, HRCB!, HUFU!, NY!, RB!, UFG!, US!). Minas Gerais: Catas Altas, Reserva Patrimônio Natural Santuário do Caraça, trilha para a cascatinha, 18 October 2016 (fr), <italic>M. Castro et al. 180</italic> (BHCB!, HUFU!); Uberlândia, Clube Caça e Pesca Itororó de Uberlândia, 21 March 2011, <italic>A.F.A. Versiane et al. 2</italic> (HUFU!, SP!, UEC!); idem, 6 April 2011 (fl), <italic>A.F.A. Versiane 10</italic> (HUFU!, NY!, OUPR!, RB!); idem, 12 July 2011 (fl, fr), <italic>A.F.A. Versiane et al. 29</italic> (HUFU!, HRCB!); idem, 12 July 2011 (fl, fr), <italic>A.F.A. Versiane et al. 30</italic> (HUFU!, K!, P!); idem, 12 July 2011 (fl, fr), <italic>A.F.A. Versiane et al. 32</italic> (HUFU!); idem, 26 August 2015 (fl, fr), <italic>R. Romero et al. 8690</italic> (HUFU!, OUPR!); idem, 9 September 2015 (fl, fr), <italic>R. Romero et al. 8693</italic> and <italic>8695</italic> (HUFU!); idem, 4 February 2017 (fl), <italic>A.P.S. Caetano 52</italic> (HUFU!); idem, 10 May 2018 (fl, fr), <italic>R.V. Brito et al. 37</italic> (HUFU!).</p></tp:treatment-sec><ref-list><ref id="B8"><mixed-citation xmlns:xlink="http://www.w3.org/1999/xlink" xlink:type="simple"><institution xlink:type="simple">IUCN</institution> (<year>2019</year>) Guidelines for Using the IUCN Red List Categories and Criteria. Version 14. <ext-link xlink:type="simple" ext-link-type="uri" xlink:href="https://www.iucnredlist.org/documents/RedListGuideLines.pdf">https://www.iucnredlist.org/documents/RedListGuideLines.pdf</ext-link> [accessed July 2021]</mixed-citation></ref><ref id="B21"><mixed-citation xmlns:xlink="http://www.w3.org/1999/xlink" xlink:type="simple"><person-group><name name-style="western"><surname>Silva</surname><given-names>MAO</given-names></name><name name-style="western"><surname>Romero</surname><given-names>R</given-names></name></person-group> (<year>2008</year>) <article-title><tp:taxon-name><tp:taxon-name-part taxon-name-part-type="family">Melastomataceae</tp:taxon-name-part></tp:taxon-name> das serras do município de Delfinópolis, Minas Gerais, Brasil.</article-title><source>Rodriguésia</source><volume>59</volume>(<issue>4</issue>): <fpage>609</fpage>–<lpage>647</lpage>. <ext-link xlink:type="simple" ext-link-type="doi" xlink:href="10.1590/2175-7860200859401">https://doi.org/10.1590/2175-7860200859401</ext-link></mixed-citation></ref><ref id="B19"><mixed-citation xmlns:xlink="http://www.w3.org/1999/xlink" xlink:type="simple"><person-group><name name-style="western"><surname>Romero</surname><given-names>R</given-names></name><name name-style="western"><surname>Woodgyer</surname><given-names>EM</given-names></name></person-group> (<year>2015</year>) <italic><tp:taxon-name><tp:taxon-name-part taxon-name-part-type="genus">Microlicia</tp:taxon-name-part></tp:taxon-name></italic>: Lista de Espécies da Flora do Brasil. Jardim Botânico do Rio de Janeiro. <ext-link xlink:type="simple" ext-link-type="uri" xlink:href="http://floradobrasil.jbrj.gov.br/jabot/floradobrasil/FB9782">http://floradobrasil.jbrj.gov.br/jabot/floradobrasil/FB9782</ext-link> [accessed 10 June 2021]</mixed-citation></ref><ref id="B20"><mixed-citation xmlns:xlink="http://www.w3.org/1999/xlink" xlink:type="simple"><person-group><name name-style="western"><surname>Romero</surname><given-names>R</given-names></name><name name-style="western"><surname>Fontelas</surname><given-names>JC</given-names></name><name name-style="western"><surname>Moreira</surname><given-names>KVC</given-names></name><name name-style="western"><surname>Ferreira-Alves</surname><given-names>R</given-names></name><name name-style="western"><surname>Oliveira</surname><given-names>LFA</given-names></name><name name-style="western"><surname>Versiane</surname><given-names>AFA</given-names></name></person-group> (<year>2020</year>) <italic><tp:taxon-name><tp:taxon-name-part taxon-name-part-type="genus">Microlicia</tp:taxon-name-part></tp:taxon-name></italic>. Flora do Brasil 2020. Jardim Botânico do Rio de Janeiro. <ext-link xlink:type="simple" ext-link-type="uri" xlink:href="http://reflora.jbrj.gov.br/reflora/floradobrasil/FB9782">http://reflora.jbrj.gov.br/reflora/floradobrasil/FB9782</ext-link> [accessed June 2021]</mixed-citation></ref><ref id="B26"><mixed-citation xmlns:xlink="http://www.w3.org/1999/xlink" xlink:type="simple"><person-group><name name-style="western"><surname>Versiane</surname><given-names>AFA</given-names></name><name name-style="western"><surname>Silva</surname><given-names>DN</given-names></name><name name-style="western"><surname>Romero</surname><given-names>R</given-names></name></person-group> (<year>2020</year>) <article-title>A new species of <italic><tp:taxon-name><tp:taxon-name-part taxon-name-part-type="genus">Microlicia</tp:taxon-name-part></tp:taxon-name></italic> (<tp:taxon-name><tp:taxon-name-part taxon-name-part-type="family">Melastomataceae</tp:taxon-name-part></tp:taxon-name>) from Bolivia and Brazil, a new synonym, and an identification key for the genus in Mato Grosso, Brazil.</article-title><source>Phytotaxa</source><volume>455</volume>(<issue>1</issue>): <fpage>9</fpage>–<lpage>20</lpage>. <ext-link xlink:type="simple" ext-link-type="doi" xlink:href="10.11646/phytotaxa.455.1.2">https://doi.org/10.11646/phytotaxa.455.1.2</ext-link></mixed-citation></ref><ref id="B2"><mixed-citation xmlns:xlink="http://www.w3.org/1999/xlink" xlink:type="simple"><person-group><name name-style="western"><surname>Bacci</surname><given-names>LF</given-names></name><name name-style="western"><surname>Versiane</surname><given-names>AFA</given-names></name><name name-style="western"><surname>Oliveira</surname><given-names>ALF</given-names></name><name name-style="western"><surname>Romero</surname><given-names>R</given-names></name></person-group> (<year>2016</year>) <article-title><tp:taxon-name><tp:taxon-name-part taxon-name-part-type="family">Melastomataceae</tp:taxon-name-part></tp:taxon-name> na RPPN do Clube Caça e Pesca Itororó, Uberlândia, MG, Brasil.</article-title><source>Hoehnea</source><volume>43</volume>(<issue>4</issue>): <fpage>541</fpage>–<lpage>556</lpage>. <ext-link xlink:type="simple" ext-link-type="doi" xlink:href="10.1590/2236-8906-27/2016">https://doi.org/10.1590/2236-8906-27/2016</ext-link></mixed-citation></ref><ref id="B25"><mixed-citation xmlns:xlink="http://www.w3.org/1999/xlink" xlink:type="simple"><person-group><name name-style="western"><surname>Versiane</surname><given-names>AFA</given-names></name><name name-style="western"><surname>Santos</surname><given-names>ML</given-names></name><name name-style="western"><surname>Romero</surname><given-names>R</given-names></name></person-group> (<year>2016</year>) <tp:taxon-name><tp:taxon-name-part taxon-name-part-type="family">Melastomataceae</tp:taxon-name-part></tp:taxon-name> na Serra dos Pirineus, Goiás, Brasil. Rodriguésia 67: 721‒759. <ext-link xlink:type="simple" ext-link-type="doi" xlink:href="10.1590/2175-7860201667314">https://doi.org/10.1590/2175-7860201667314</ext-link></mixed-citation></ref><ref id="B10"><mixed-citation xmlns:xlink="http://www.w3.org/1999/xlink" xlink:type="simple"><person-group><name name-style="western"><surname>Machado</surname><given-names>AIMR</given-names></name><name name-style="western"><surname>Romero</surname><given-names>R</given-names></name></person-group> (<year>2020</year>) <article-title><tp:taxon-name><tp:taxon-name-part taxon-name-part-type="family">Melastomataceae</tp:taxon-name-part></tp:taxon-name> in the Parque Estadual da Serra Dourada, Goiás state, Brazil.</article-title><source>Phytotaxa</source><volume>450</volume>(<issue>1</issue>): <fpage>17</fpage>–<lpage>54</lpage>. <ext-link xlink:type="simple" ext-link-type="doi" xlink:href="10.11646/phytotaxa.450.1.3">https://doi.org/10.11646/phytotaxa.450.1.3</ext-link></mixed-citation></ref></ref-list></tp:taxon-treatment>
