# Supplementary material for: Microliciadeflexa and M.johnwurdackiana (Melastomataceae), two new species from the Brazilian Cerrado
Source: PhytoKeys. 2021 Sep 13;181:113–28. doi: 10.3897/phytokeys.181.70949 (PMC8452604; doi:10.3897/phytokeys.181.70949)
Supplement: XML Treatment for Microlicia johnwurdackiana [file phytokeys.181.70949-treatment2.xml]

<!DOCTYPE tp:taxon-treatment
  PUBLIC "-//TaxonX//DTD Taxonomic Treatment Publishing DTD v0 20100105//EN" "tax-treatment-NSO.dtd">
<tp:taxon-treatment xmlns:tp="http://www.plazi.org/taxpub"><tp:treatment-meta><kwd-group><label>Taxon classification</label><kwd><named-content xmlns:xlink="http://www.w3.org/1999/xlink" content-type="kingdom">Plantae</named-content></kwd><kwd><named-content xmlns:xlink="http://www.w3.org/1999/xlink" content-type="order">Myrtales</named-content></kwd><kwd><named-content xmlns:xlink="http://www.w3.org/1999/xlink" content-type="family">Melastomataceae</named-content></kwd></kwd-group><mixed-citation publication-type="journal"><person-group><name><surname>Romero</surname><given-names>Rosana</given-names></name><name><surname>Valentim</surname><given-names>Rodrigo</given-names></name></person-group><article-title><italic><tp:taxon-name><tp:taxon-name-part taxon-name-part-type="genus" reg="Microlicia">Microlicia</tp:taxon-name-part><tp:taxon-name-part taxon-name-part-type="species" reg="deflexa">deflexa</tp:taxon-name-part></tp:taxon-name></italic> and <italic><tp:taxon-name><tp:taxon-name-part taxon-name-part-type="genus" reg="Microlicia">M.</tp:taxon-name-part><tp:taxon-name-part taxon-name-part-type="species" reg="johnwurdackiana">johnwurdackiana</tp:taxon-name-part></tp:taxon-name></italic> (<tp:taxon-name><tp:taxon-name-part taxon-name-part-type="family">Melastomataceae</tp:taxon-name-part></tp:taxon-name>), two new species from the Brazilian Cerrado</article-title><source>PhytoKeys</source><day>13</day><month>9</month><year>2021</year><volume>181</volume><fpage>113</fpage><lpage>128</lpage><pub-id pub-id-type="doi">10.3897/phytokeys.181.70949</pub-id></mixed-citation></tp:treatment-meta><tp:nomenclature><tp:taxon-name>
            <object-id xmlns:xlink="http://www.w3.org/1999/xlink" content-type="arpha" xlink:type="simple">0C14CE31-3E95-533E-80AB-D3DA4E601E80</object-id>
            <tp:taxon-name-part taxon-name-part-type="genus" reg="Microlicia">Microlicia</tp:taxon-name-part>
            <tp:taxon-name-part taxon-name-part-type="species" reg="johnwurdackiana">johnwurdackiana</tp:taxon-name-part>
            <object-id xmlns:xlink="http://www.w3.org/1999/xlink" content-type="ipni" xlink:type="simple">urn:lsid:ipni.org:names:77219659-1</object-id>
          </tp:taxon-name><tp:taxon-authority>R.Romero &amp; Valentim</tp:taxon-authority><tp:taxon-status xmlns:xlink="http://www.w3.org/1999/xlink" xlink:type="simple">sp. nov.</tp:taxon-status><xref ref-type="fig" rid="F4">Figs 4</xref><xref ref-type="fig" rid="F5">, 5</xref></tp:nomenclature><tp:treatment-sec sec-type="material" id="SECID0EVPAE"><title>Type.</title><p>Brazil. Minas Gerais: Uberlândia, 26 August 2015 (fl, fr), <italic>R. Romero et al. 8687</italic> (holotype: HUFU!; isotypes: BHCB!, K!, OUPR!, P!, RB!, UEC!).</p><fig id="F4" position="float" orientation="portrait"><object-id xmlns:xlink="http://www.w3.org/1999/xlink" content-type="doi" xlink:type="simple">10.3897/phytokeys.181.70949.figure4</object-id><object-id xmlns:xlink="http://www.w3.org/1999/xlink" content-type="arpha" xlink:type="simple">C2EA3FD1-4D64-5BF2-97D7-23F06100505F</object-id><label>Figure 4.</label><caption><p><italic><tp:taxon-name><tp:taxon-name-part taxon-name-part-type="genus" reg="Microlicia">Microlicia</tp:taxon-name-part><tp:taxon-name-part taxon-name-part-type="species" reg="johnwurdackiana">johnwurdackiana</tp:taxon-name-part></tp:taxon-name></italic> R.Romero &amp; Valentim <bold>A</bold> flowering branch <bold>B</bold> leaf abaxial surface (up) and adaxial surface (down) <bold>C</bold> floral bud <bold>D</bold> larger (antesepalous) stamen (on the left) and smaller (antepetalous) stamen (on the right) <bold>E</bold> capsule in two stages: immature enveloped by the hypanthium (on the right) and mature with hypanthium peeling off (on the left) (<bold>A, E</bold><italic>A.F.A. Versiane et al. 57</italic><bold>B–D</bold><italic>M.L. Viana 4</italic>).</p></caption><graphic xmlns:xlink="http://www.w3.org/1999/xlink" xlink:href="phytokeys-181-113-g004.jpg" position="float" orientation="portrait" xlink:type="simple" id="oo_586941.jpg"><uri content-type="original_file" xlink:type="simple">https://binary.pensoft.net/fig/586941</uri></graphic></fig></tp:treatment-sec><tp:treatment-sec sec-type="diagnosis" id="SECID0EHRAE"><title>Diagnosis.</title><p><italic><tp:taxon-name><tp:taxon-name-part taxon-name-part-type="genus" reg="Microlicia">Microlicia</tp:taxon-name-part><tp:taxon-name-part taxon-name-part-type="species" reg="johnwurdackiana">johnwurdackiana</tp:taxon-name-part></tp:taxon-name></italic> is recognised by its dense indumentum of setose trichomes and spherical, golden glands covering branch, leaf, pedicel, hypanthium and sepal, magenta petal with greenish apex on the abaxial surface and bicolorous and tetraesporangiate anther.</p><fig id="F5" position="float" orientation="portrait"><object-id xmlns:xlink="http://www.w3.org/1999/xlink" content-type="doi" xlink:type="simple">10.3897/phytokeys.181.70949.figure5</object-id><object-id xmlns:xlink="http://www.w3.org/1999/xlink" content-type="arpha" xlink:type="simple">B2BCDA0B-C9FA-5CEF-998F-5DFC6F3F916D</object-id><label>Figure 5.</label><caption><p><italic><tp:taxon-name><tp:taxon-name-part taxon-name-part-type="genus" reg="Microlicia">Microlicia</tp:taxon-name-part><tp:taxon-name-part taxon-name-part-type="species" reg="johnwurdackiana">johnwurdackiana</tp:taxon-name-part></tp:taxon-name></italic> R.Romero &amp; Valentim <bold>A</bold> cerrado landscape at Uberlândia, Triângulo Mineiro, Brazil, the type locality of <italic><tp:taxon-name><tp:taxon-name-part taxon-name-part-type="genus" reg="Microlicia">M.</tp:taxon-name-part><tp:taxon-name-part taxon-name-part-type="species" reg="johnwurdackiana">johnwurdackiana</tp:taxon-name-part></tp:taxon-name></italic><bold>B</bold> habit <bold>C</bold> flowering branches <bold>D</bold> flower in lateral view <bold>E</bold> flower in front view, detail of a greenish apex in the petals in the flower bud <bold>F</bold> immature fruits. Photos: Rosana Romero.</p></caption><graphic xmlns:xlink="http://www.w3.org/1999/xlink" xlink:href="phytokeys-181-113-g005.jpg" position="float" orientation="portrait" xlink:type="simple" id="oo_586942.jpg"><uri content-type="original_file" xlink:type="simple">https://binary.pensoft.net/fig/586942</uri></graphic></fig></tp:treatment-sec><tp:treatment-sec sec-type="description" id="SECID0EHTAE"><title>Description.</title><p>Subshrub or shrub, 0.3–1 m tall, erect, multi-branched. Stem terete, brownish. Branch fastigiate, younger branch quadrangular, green, densely covered of setose, pale trichomes 0.2–0.3 mm long mixed with spherical, golden glands, older branch sub-quadrangular, brownish, leafless with age. Leaf ascending, not imbricate; petiole ca. 0.3 mm long, leaf rarely sessile; blade 3.5–9.5 × 1.7–7 mm, leaf with the same size in the main and lateral branches, concolorous (when dry), green-brownish, chartaceous, ovate, acute at the apex, base rounded, margin crenulate, setose-ciliate, both surfaces with a dense indumentum of setose, pale trichomes 0.2–0.3 mm long mixed with spherical, golden glands, 3-veined, rarely 5-veined. Flower 5-merous, solitary, terminal or lateral, perianth actinomorphic; pedicel 0.8–1.2 mm long; hypanthium 2.3–3 × ca. 1.5 mm, light green, cylindrical, with a dense indumentum of setose, pale trichomes 0.2–0.3 mm long mixed with spherical, golden glands; calyx tube ca. 0.3 mm long; sepal 1.5–2 × 1–1.5 mm, vinaceous, triangular, with a dense indumentum of setose, pale trichomes 0.2–0.3 mm long mixed with spherical, golden glands, acute at the apex, with a terminal setose trichome ca. 0.2 mm long; petal 4.5–8 × 3.5–5 mm, magenta, greenish at the apex on the abaxial surface, obovate, acute or asymmetrically acuminate at the apex, margin entire, with sparse, spherical, golden glands at the apex; stamen 10, dimorphic, anther bicolorous, tetraesporangiate; larger (antesepalous) stamen, with filament 2.5–3 mm long, vinaceous, pedoconnective 1.8–2.5 mm long, vinaceous, ventral appendage ca. 1 mm long, with proximal half magenta, distal half yellow, obtuse at the apex, anther 2–2.5 mm long including beak, vinaceous, ovate-oblong, beak 0.4–0.6 mm long, white; smaller (antepetalous) stamen with filament 2–3 mm long, vinaceous, pedoconnective ca. 0.8 mm long, yellow, ventral appendage ca. 0.1 mm long, yellow, retuse at the apex, anther 1.5–1.8 mm long including beak, yellow, ovate-oblong, beak 0.3–0.5 mm long, yellow; ovary 3-locular, ovate to ovate-elliptic, superior, glabrous; style 4–4.5 mm long, magenta, terete, slightly curved, glabrous; stigma punctiform. Capsule 4–4.5 × 2–2.5 mm brownish to reddish, globose, dehiscing into 3-valves from the apex, hypanthium and sepals enveloping the entire capsule and peeling off top to bottom as the fruit mature, columella deciduous; seed 0.3–0.5 × 0.2–0.3 mm, brownish or reddish, oblong, testa foveolate.</p></tp:treatment-sec><tp:treatment-sec sec-type="distribution" id="SECID0EMTAE"><title>Distribution and habitat.</title><p><italic><tp:taxon-name><tp:taxon-name-part taxon-name-part-type="genus" reg="Microlicia">Microlicia</tp:taxon-name-part><tp:taxon-name-part taxon-name-part-type="species" reg="johnwurdackiana">johnwurdackiana</tp:taxon-name-part></tp:taxon-name></italic> is endemic to Uberlândia, city of the Triângulo Mineiro, western Minas Gerais, Brazil. It occurs at Clube Caça e Pesca Itororó de Uberlândia in campo sujo near to vereda, on sandy soil, and in a private area in campo úmido with murundus (see <xref ref-type="bibr" rid="B13">Paulino et al. 2015</xref>) in the upper course of the Bacia do Rio Uberabinha, about 850 m elevation (Fig. <xref ref-type="fig" rid="F3">3</xref>).</p></tp:treatment-sec><tp:treatment-sec sec-type="conservation status" id="SECID0EFUAE"><title>Conservation status.</title><p><italic><tp:taxon-name><tp:taxon-name-part taxon-name-part-type="genus" reg="Microlicia">Microlicia</tp:taxon-name-part><tp:taxon-name-part taxon-name-part-type="species" reg="johnwurdackiana">johnwurdackiana</tp:taxon-name-part></tp:taxon-name></italic> has a restricted area of occupancy (<abbrev xmlns:xlink="http://www.w3.org/1999/xlink" xlink:title="area of occupancy" id="ABBRID0EWUAE" xlink:type="simple">AOO</abbrev> = 12 km<sup>2</sup>) and, according to the IUCN Categories and Criteria (<xref ref-type="bibr" rid="B8">IUCN 2019</xref>), we recommend a conservation status of Critically Endangered [CR B1ab (iii) + 2ab (iii)]. According to the Brazilian Forest Code (Law 12.651/2012), the vereda in rural or urban areas are permanent preservation areas (<abbrev xmlns:xlink="http://www.w3.org/1999/xlink" xlink:title="permanent preservation areas" id="ABBRID0EAVAE" xlink:type="simple">APP</abbrev>). However, both localities, where <italic><tp:taxon-name><tp:taxon-name-part taxon-name-part-type="genus" reg="Microlicia">M.</tp:taxon-name-part><tp:taxon-name-part taxon-name-part-type="species" reg="johnwurdackiana">johnwurdackiana</tp:taxon-name-part></tp:taxon-name></italic> occurs, are not protected by any conservation unit. Large populations occur at Clube Caça e Pesca Itororó de Uberlândia, a well-preserved vegetation fragment, located in the urban area of Uberlândia, recognised in 1992 as Reserva Particular de Patrimônio Natural (<abbrev xmlns:xlink="http://www.w3.org/1999/xlink" content-type="institution" xlink:title="Reserva Particular de Patrimônio Natural" id="ABBRID0EPVAE" xlink:type="simple">RPPN</abbrev>) (<xref ref-type="bibr" rid="B5">IBAMA 1992</xref>). However, the ordinance was revoked by the same Institute (<xref ref-type="bibr" rid="B6">IBAMA 2000</xref>) for lack of proper documentation, making this area vulnerable, except for the vereda and its surroundings, which is a permanent preservation area. Nevertheless, in recent years, this area has been heavily impacted by periodic fires, predatory collections, real estate speculation and the opening of trails for cyclists in the interior of the cerrado. The other area of occurrence is private property that has been seriously affected by the expansion of agriculture, invasion of exotic <italic><tp:taxon-name><tp:taxon-name-part taxon-name-part-type="genus" reg="Pinus">Pinus</tp:taxon-name-part></tp:taxon-name></italic> species, removal of refractory clay and frequent burning caused by farmers. As a result of so many threats, the civil society from Uberlândia has made an effort, through the non-governmental organisation Angá (Associação para a Gestão Socioambiental do Triângulo Mineiro), for part of this area to become a permanent preservation area (P.K.B. Hemsing, pers. comm.).</p></tp:treatment-sec><tp:treatment-sec sec-type="phenology" id="SECID0EDWAE"><title>Phenology.</title><p>Flowers and fruits have been collected from March to May and from July to December.</p></tp:treatment-sec><tp:treatment-sec sec-type="etymology" id="SECID0EIWAE"><title>Etymology.</title><p>The specific epithet honours John Julius Wurdack (1921–1998), an American botanist who dedicated part of his life to studying the <tp:taxon-name><tp:taxon-name-part taxon-name-part-type="family">Melastomataceae</tp:taxon-name-part></tp:taxon-name> family and described more than 900 species (see <xref ref-type="bibr" rid="B7">IPNI 2021</xref>). About 20 years ago, Wurdack examined the first collections of <italic><tp:taxon-name><tp:taxon-name-part taxon-name-part-type="genus" reg="Microlicia">Microlicia</tp:taxon-name-part></tp:taxon-name></italic> made at Clube Caça e Pesca Itororó de Uberlândia (<italic>Romero et al. 535</italic> at US) and indicated that it was likely a new species.</p></tp:treatment-sec><tp:treatment-sec sec-type="discussion" id="SECID0EAXAE"><title>Discussion.</title><p><italic><tp:taxon-name><tp:taxon-name-part taxon-name-part-type="genus" reg="Microlicia">Microlicia</tp:taxon-name-part><tp:taxon-name-part taxon-name-part-type="species" reg="johnwurdackiana">johnwurdackiana</tp:taxon-name-part></tp:taxon-name></italic> is similar to <italic><tp:taxon-name><tp:taxon-name-part taxon-name-part-type="genus" reg="Microlicia">M.</tp:taxon-name-part><tp:taxon-name-part taxon-name-part-type="species" reg="hirticalyx">hirticalyx</tp:taxon-name-part></tp:taxon-name></italic> Romero &amp; Woodgyer, which is endemic to the south of the Espinhaço Range, Minas Gerais State, occurring in campo rupestre (<xref ref-type="bibr" rid="B18">Romero and Woodgyer 2011</xref>). Both species have a dense indumentum of setose trichomes mixed with spherical, golden glands covering branch, leaf, hypanthium and sepal, 5-merous flower, solitary, terminal and lateral, dimorphic stamens with bicolorous and tetrasporangiate anthers. <italic><tp:taxon-name><tp:taxon-name-part taxon-name-part-type="genus" reg="Microlicia">Microlicia</tp:taxon-name-part><tp:taxon-name-part taxon-name-part-type="species" reg="hirticalyx">hirticalyx</tp:taxon-name-part></tp:taxon-name></italic> differs in having oblong-campanulate hypanthium with patent trichomes 0.5–1.5 mm long (vs. cylindrical, ascending trichomes 0.2–0.3 mm long in <italic><tp:taxon-name><tp:taxon-name-part taxon-name-part-type="genus" reg="Microlicia">M.</tp:taxon-name-part><tp:taxon-name-part taxon-name-part-type="species" reg="johnwurdackiana">johnwurdackiana</tp:taxon-name-part></tp:taxon-name></italic>), sepal 2–3.5 mm long (vs. 1.5–2 mm long) and petal apiculate at the apex (vs. acute or asymmetrically acuminate, not apiculate). <italic><tp:taxon-name><tp:taxon-name-part taxon-name-part-type="genus" reg="Microlicia">Microlicia</tp:taxon-name-part><tp:taxon-name-part taxon-name-part-type="species" reg="johnwurdackiana">johnwurdackiana</tp:taxon-name-part></tp:taxon-name></italic> also bears some resemblance to <italic><tp:taxon-name><tp:taxon-name-part taxon-name-part-type="genus" reg="Microlicia">M.</tp:taxon-name-part><tp:taxon-name-part taxon-name-part-type="species" reg="fasciculata">fasciculata</tp:taxon-name-part></tp:taxon-name></italic> Martius ex Naudin and <italic><tp:taxon-name><tp:taxon-name-part taxon-name-part-type="genus" reg="Microlicia">M.</tp:taxon-name-part><tp:taxon-name-part taxon-name-part-type="species" reg="polystemma">polystemma</tp:taxon-name-part></tp:taxon-name></italic> Naudin. <italic><tp:taxon-name><tp:taxon-name-part taxon-name-part-type="genus" reg="Microlicia">Microlicia</tp:taxon-name-part><tp:taxon-name-part taxon-name-part-type="species" reg="fasciculata">fasciculata</tp:taxon-name-part></tp:taxon-name></italic> occurs in São Paulo, Minas Gerais, Goiás, Bahia and Distrito Federal (<xref ref-type="bibr" rid="B21">Silva and Romero 2008</xref>; <xref ref-type="bibr" rid="B20">Romero et al. 2020</xref>) in campo rupestre, cerrado, campo limpo, campo sujo and campo úmido, while <italic><tp:taxon-name><tp:taxon-name-part taxon-name-part-type="genus" reg="Microlicia">M.</tp:taxon-name-part><tp:taxon-name-part taxon-name-part-type="species" reg="polystemma">polystemma</tp:taxon-name-part></tp:taxon-name></italic> occurs in São Paulo, Minas Gerais, Goiás and Distrito Federal (<xref ref-type="bibr" rid="B21">Silva and Romero 2008</xref>; <xref ref-type="bibr" rid="B19">Romero and Woodgyer 2015</xref>; <xref ref-type="bibr" rid="B2">Bacci et al. 2016</xref>; <xref ref-type="bibr" rid="B20">Romero et al. 2020</xref>) in campo rupestre and campo úmido. Both species are similar to <italic><tp:taxon-name><tp:taxon-name-part taxon-name-part-type="genus" reg="Microlicia">M.</tp:taxon-name-part><tp:taxon-name-part taxon-name-part-type="species" reg="johnwurdackiana">johnwurdackiana</tp:taxon-name-part></tp:taxon-name></italic> in having setose trichomes and spherical glands covering the branch, leaf, pedicel, hypanthium and sepal. However, <italic><tp:taxon-name><tp:taxon-name-part taxon-name-part-type="genus" reg="Microlicia">M.</tp:taxon-name-part><tp:taxon-name-part taxon-name-part-type="species" reg="fasciculata">fasciculata</tp:taxon-name-part></tp:taxon-name></italic> has a villous indumentum with white trichomes that give a glaucous tonality to the plant (vs. setose indumentum with pale trichomes in <italic><tp:taxon-name><tp:taxon-name-part taxon-name-part-type="genus" reg="Microlicia">M.</tp:taxon-name-part><tp:taxon-name-part taxon-name-part-type="species" reg="johnwurdackiana">johnwurdackiana</tp:taxon-name-part></tp:taxon-name></italic>), campanulate hypanthium (vs. cylindrical), petal entirely pink (vs. magenta, greenish at the apex on the abaxial surface), rounded at the apex (vs. acute or asymmetrically acuminate), ciliate-glandular margin (vs. with sparse, spherical, golden glands only at the apex) and polysporangiate anther (vs. tetrasporangiate). <italic><tp:taxon-name><tp:taxon-name-part taxon-name-part-type="genus" reg="Microlicia">Microlicia</tp:taxon-name-part><tp:taxon-name-part taxon-name-part-type="species" reg="polystemma">polystemma</tp:taxon-name-part></tp:taxon-name></italic> differs in having campanulate hypanthium (vs. cylindrical in <italic><tp:taxon-name><tp:taxon-name-part taxon-name-part-type="genus" reg="Microlicia">M.</tp:taxon-name-part><tp:taxon-name-part taxon-name-part-type="species" reg="johnwurdackiana">johnwurdackiana</tp:taxon-name-part></tp:taxon-name></italic>), yellow stamens, sometimes with pink spots in the anther (vs. vinaceous anther in the antesepalous whorl and yellow in the antepetalous one) and ovate-triangular sepal with a conspicuous setose trichome ca. 0.8 mm long at the apex (vs. triangular, trichome ca. 0.2 mm long). Table <xref ref-type="table" rid="T2">2</xref> includes additional features comparing <italic><tp:taxon-name><tp:taxon-name-part taxon-name-part-type="genus" reg="Microlicia">M.</tp:taxon-name-part><tp:taxon-name-part taxon-name-part-type="species" reg="hirticalyx">hirticalyx</tp:taxon-name-part></tp:taxon-name></italic>, <italic><tp:taxon-name><tp:taxon-name-part taxon-name-part-type="genus" reg="Microlicia">M.</tp:taxon-name-part><tp:taxon-name-part taxon-name-part-type="species" reg="fasciculata">fasciculata</tp:taxon-name-part></tp:taxon-name></italic> and <italic><tp:taxon-name><tp:taxon-name-part taxon-name-part-type="genus" reg="Microlicia">M.</tp:taxon-name-part><tp:taxon-name-part taxon-name-part-type="species" reg="polystemma">polystemma</tp:taxon-name-part></tp:taxon-name></italic> to <italic><tp:taxon-name><tp:taxon-name-part taxon-name-part-type="genus" reg="Microlicia">M.</tp:taxon-name-part><tp:taxon-name-part taxon-name-part-type="species" reg="johnwurdackiana">johnwurdackiana</tp:taxon-name-part></tp:taxon-name></italic>.</p><table-wrap id="T2" position="float" orientation="portrait"><label>Table 2.</label><caption><p>Comparative features between <italic><tp:taxon-name><tp:taxon-name-part taxon-name-part-type="genus" reg="Microlicia">Microlicia</tp:taxon-name-part><tp:taxon-name-part taxon-name-part-type="species" reg="johnwurdackiana">johnwurdackiana</tp:taxon-name-part></tp:taxon-name></italic> and relatives.</p></caption><table id="TID0EDWAG" rules="all"><tbody><tr><th rowspan="1" colspan="1">Characters/species</th><th rowspan="1" colspan="1">
                    <italic><tp:taxon-name>
                        <tp:taxon-name-part taxon-name-part-type="genus" reg="Microlicia">M.</tp:taxon-name-part>
                        <tp:taxon-name-part taxon-name-part-type="species" reg="fasciculata">fasciculata</tp:taxon-name-part>
                      </tp:taxon-name></italic>
                  </th><th rowspan="1" colspan="1">
                    <italic><tp:taxon-name>
                        <tp:taxon-name-part taxon-name-part-type="genus" reg="Microlicia">M.</tp:taxon-name-part>
                        <tp:taxon-name-part taxon-name-part-type="species" reg="hirticalyx">hirticalyx</tp:taxon-name-part>
                      </tp:taxon-name></italic>
                  </th><th rowspan="1" colspan="1">
                    <italic><tp:taxon-name>
                        <tp:taxon-name-part taxon-name-part-type="genus" reg="Microlicia">M.</tp:taxon-name-part>
                        <tp:taxon-name-part taxon-name-part-type="species" reg="johnwurdackiana">johnwurdackiana</tp:taxon-name-part>
                      </tp:taxon-name></italic>
                  </th><th rowspan="1" colspan="1">
                    <italic><tp:taxon-name>
                        <tp:taxon-name-part taxon-name-part-type="genus" reg="Microlicia">M.</tp:taxon-name-part>
                        <tp:taxon-name-part taxon-name-part-type="species" reg="polystemma">polystemma</tp:taxon-name-part>
                      </tp:taxon-name></italic>
                  </th></tr><tr><td rowspan="1" colspan="1">Hypanthium shape</td><td rowspan="1" colspan="1">Campanulate</td><td rowspan="1" colspan="1">Oblong-campanulate</td><td rowspan="1" colspan="1">Cylindrical</td><td rowspan="1" colspan="1">Campanulate</td></tr><tr><td rowspan="1" colspan="1">Sepal length (mm)</td><td rowspan="1" colspan="1">1.6–2.3</td><td rowspan="1" colspan="1">2–4</td><td rowspan="1" colspan="1">1.5–2</td><td rowspan="1" colspan="1">2.5–4.4</td></tr><tr><td rowspan="1" colspan="1">Sepal shape</td><td rowspan="1" colspan="1">Triangular</td><td rowspan="1" colspan="1">Narrowly triangular</td><td rowspan="1" colspan="1">Triangular</td><td rowspan="1" colspan="1">Ovate-triangular</td></tr><tr><td rowspan="1" colspan="1">Petal apex</td><td rowspan="1" colspan="1">Acute, asymmetrically acute, or rounded</td><td rowspan="1" colspan="1">Apiculate</td><td rowspan="1" colspan="1">Acute or asymmetrically acuminate</td><td rowspan="1" colspan="1">Rounded</td></tr><tr><td rowspan="1" colspan="1">Anther, numbers of sporangia</td><td rowspan="1" colspan="1">Polysporangiate</td><td rowspan="1" colspan="1">Tetrasporangiate</td><td rowspan="1" colspan="1">Tetrasporangiate</td><td rowspan="1" colspan="1">Tetrasporangiate</td></tr><tr><td rowspan="1" colspan="1">Anthers colours</td><td rowspan="1" colspan="1">Bicolorous, rarely concolorous</td><td rowspan="1" colspan="1">Bicolorous</td><td rowspan="1" colspan="1">Bicolorous</td><td rowspan="1" colspan="1">Concolorous</td></tr><tr><td rowspan="1" colspan="1">Distribution</td><td rowspan="1" colspan="1">São Paulo, Minas Gerais, Goiás, Bahia, Distrito Federal</td><td rowspan="1" colspan="1">Minas Gerais</td><td rowspan="1" colspan="1">Minas Gerais</td><td rowspan="1" colspan="1">São Paulo, Minas Gerais, Goiás, Distrito Federal</td></tr></tbody></table></table-wrap></tp:treatment-sec><tp:treatment-sec sec-type="material" id="SECID0EVEAG"><title>Additional specimens examined (paratypes).</title><p>Brazil. Minas Gerais: Uberlândia, Clube Caça e Pesca Itororó de Uberlândia, 22 October 1993 (fl, fr), <italic>R. Romero et al. 535</italic> (HUFU!, US!); idem, 30 November 1993 (fl, fr), <italic>R. Romero &amp; A.A. Arantes 553</italic> (HUFU!); idem, 1 December 1993 (fl, fr), <italic>R .Romero &amp; J.N. Nakajima 559</italic> (HUFU!); idem, 22 March 1994 (fl, fr), <italic>R. Romero 780</italic> (HUFU!, K!); idem, 17 May 1994 (fl), <italic>R. Romero et al. 1004</italic> (HUFU!); idem, 24 May 1994 (fr), <italic>R. Romero &amp; A.A. Arantes 1013</italic> (BHCB!, HUFU!); idem, 9 October 1998 (fl, fr), <italic>G.M. Araújo s.n</italic>. (HUFU 17845!); idem, 4 December 1998 (fl), <italic>A.F. Amaral et al 1419</italic> (HUFU!); idem, 5 March 1999, <italic>A.A.A. Barbosa 1912</italic> (HUFU!, SP!); idem, 29 November 2002 (fl), <italic>A.A.A. Barbosa s.n</italic>. (HUFU 31783!); idem, 14 April 2009 (fl, fr), <italic>R. Romero et al. 8212</italic> (HUFU!, UEC!); idem, 26 May 2011 (fl, fr), <italic>A.F.A. Versiane &amp; L.F. Bacci 17</italic> (HUFU!, P!, US!); idem, 27 July 2011 (fl, fr), <italic>A.F.A. Versiane &amp; L.F. Bacci 34</italic> (HUFU!, RB!); idem, 1 September 2011 (fl, fr), <italic>A.F.A. Versiane et al. 39</italic> (HUFU!, K!, P!, SP!, US!); idem, 1 November 2011 (fl, fr), <italic>A.F.A. Versiane et al. 57</italic> (HUFU!, SP!, UEC!, UFG!); idem, 22 August 2012 (fl, fr), <italic>A.F.A. Versiane et al. 243</italic> (HUFU!); idem, 26 October 2015, <italic>R. Romero 8687</italic> (HUFU!); idem, 6 November 2015 (fl, fr), <italic>F.L. Contro et al. 169</italic> (HUFU!); idem, 6 November 2015 (fl, fr), <italic>J.N. Nakajima 5100</italic> (HUFU!); idem, 9 May 2016 (fl, fr), <italic>R. Romero 8825</italic> (HUFU!, RB!); idem, 16 March 2017 (fl, fr), <italic>P.K.B. Hemsing et al. 564</italic> (HUFU!) and <italic>571</italic> (HUFU!); idem, 30 October 2017 (fl, fr), <italic>J. Santiago et al. s.n.</italic> (HUFU 75665!); idem, 30 October 2017 (fl, fr), <italic>R.G. Clemente et al. s.n</italic>. (HUFU 75682!); idem, 9 March 2018 (fr), <italic>M.L. Viana 4</italic> (HUFU!); idem, 7 May 2018 (fl, fr), <italic>F. L. Jesus et al. s.n</italic>. (HUFU 76820!); idem, 7 May 2018 (fl, fr), <italic>T. R. Leal &amp; V. R. Teixeira s.n.</italic> (HUFU 76818!); idem, 10 May 2018 (fl, fr), <italic>R.V. Brito et al. 42</italic> (HUFU!); Bacia do Rio Uberabinha, 19°22'33"S, 47°54'44"W, 9 October 2014 (fl, fr), <italic>P.K.B. Hemsing &amp; J.C. Aguilar 328</italic> (BHCB!, HUFU!, OUPR!).</p></tp:treatment-sec><tp:treatment-sec><!--Section generated to contain objects referenced in tp:taxon-treatment.--><fig id="F3" position="float" orientation="portrait"><object-id xmlns:xlink="http://www.w3.org/1999/xlink" content-type="doi" xlink:type="simple">10.3897/phytokeys.181.70949.figure3</object-id><object-id xmlns:xlink="http://www.w3.org/1999/xlink" content-type="arpha" xlink:type="simple">E717619F-F99A-5603-8A4C-FBCDA9A28AA8</object-id><label>Figure 3.</label><caption><p>Geographical distribution of <italic><tp:taxon-name><tp:taxon-name-part taxon-name-part-type="genus" reg="Microlicia">Microlicia</tp:taxon-name-part><tp:taxon-name-part taxon-name-part-type="species" reg="deflexa">deflexa</tp:taxon-name-part></tp:taxon-name></italic> and <italic><tp:taxon-name><tp:taxon-name-part taxon-name-part-type="genus" reg="Microlicia">Microlicia</tp:taxon-name-part><tp:taxon-name-part taxon-name-part-type="species" reg="johnwurdackiana">johnwurdackiana</tp:taxon-name-part></tp:taxon-name></italic> in Minas Gerais and Goiás States, Brazil.</p></caption><graphic xmlns:xlink="http://www.w3.org/1999/xlink" xlink:href="phytokeys-181-113-g003.jpg" position="float" orientation="portrait" xlink:type="simple" id="oo_586940.jpg"><uri content-type="original_file" xlink:type="simple">https://binary.pensoft.net/fig/586940</uri></graphic></fig></tp:treatment-sec><ref-list><ref id="B13"><mixed-citation xmlns:xlink="http://www.w3.org/1999/xlink" xlink:type="simple"><person-group><name name-style="western"><surname>Paulino</surname><given-names>HB</given-names></name><name name-style="western"><surname>Assis</surname><given-names>PCR</given-names></name><name name-style="western"><surname>Vilela</surname><given-names>LAF</given-names></name><name name-style="western"><surname>Curi</surname><given-names>N</given-names></name><name name-style="western"><surname>Carbone</surname><given-names>AMA</given-names></name></person-group> (<year>2015</year>) <article-title>Campos de murundus: Gênese, paisagem, importância ambiental e impacto na agricultura nos atributos do solo.</article-title> In: <person-group><name name-style="western"><surname>Nascimento</surname><given-names>CWA</given-names></name></person-group> (<role>Eds</role>) <issue-title>Tópicos em ciência do solo.</issue-title><source>Sociedade Brasileira de Ciência do solo</source>, <fpage>172</fpage>–<lpage>211</lpage>.</mixed-citation></ref><ref id="B8"><mixed-citation xmlns:xlink="http://www.w3.org/1999/xlink" xlink:type="simple"><institution xlink:type="simple">IUCN</institution> (<year>2019</year>) Guidelines for Using the IUCN Red List Categories and Criteria. Version 14. <ext-link xlink:type="simple" ext-link-type="uri" xlink:href="https://www.iucnredlist.org/documents/RedListGuideLines.pdf">https://www.iucnredlist.org/documents/RedListGuideLines.pdf</ext-link> [accessed July 2021]</mixed-citation></ref><ref id="B5"><mixed-citation xmlns:xlink="http://www.w3.org/1999/xlink" xlink:type="simple"><institution xlink:type="simple">IBAMA</institution> (<year>1992</year>) Instituto Brasileiro do Meio Ambiente e dos Recursos Renováveis. Portaria Normativa n° 84/1992, de 7 de agosto de 1992. Reconhecimento oficial da Reserva Particular do Patrimônio Natural do Clube de Caça e Pesca Itororó.</mixed-citation></ref><ref id="B6"><mixed-citation xmlns:xlink="http://www.w3.org/1999/xlink" xlink:type="simple"><institution xlink:type="simple">IBAMA</institution> (<year>2000</year>) Instituto Brasileiro do Meio Ambiente e dos Recursos Renováveis. Portaria Normativa n° 44/2000, de 23 de agosto de 2000. Revogação da Portaria Normativa n° 84/1992.</mixed-citation></ref><ref id="B7"><mixed-citation xmlns:xlink="http://www.w3.org/1999/xlink" xlink:type="simple"><institution xlink:type="simple">IPNI</institution> (<year>2021</year>) International Plant Names Index. <ext-link xlink:type="simple" ext-link-type="uri" xlink:href="http://www.ipni.org">http://www.ipni.org</ext-link> [accessed June 2021]</mixed-citation></ref><ref id="B18"><mixed-citation xmlns:xlink="http://www.w3.org/1999/xlink" xlink:type="simple"><person-group><name name-style="western"><surname>Romero</surname><given-names>R</given-names></name><name name-style="western"><surname>Woodgyer</surname><given-names>EM</given-names></name></person-group> (<year>2011</year>) <article-title><italic><tp:taxon-name><tp:taxon-name-part taxon-name-part-type="genus">Microlicia</tp:taxon-name-part><tp:taxon-name-part taxon-name-part-type="species">hirticalyx</tp:taxon-name-part></tp:taxon-name></italic> (<tp:taxon-name><tp:taxon-name-part taxon-name-part-type="family">Melastomataceae</tp:taxon-name-part></tp:taxon-name>): A new name for <italic><tp:taxon-name><tp:taxon-name-part taxon-name-part-type="genus">Microlicia</tp:taxon-name-part><tp:taxon-name-part taxon-name-part-type="species">acuminata</tp:taxon-name-part></tp:taxon-name></italic> Cogn.</article-title><source>Kew Bulletin</source><volume>66</volume>(<issue>1</issue>): <fpage>163</fpage>–<lpage>165</lpage>. <ext-link xlink:type="simple" ext-link-type="doi" xlink:href="10.1007/s12225-011-9264-1">https://doi.org/10.1007/s12225-011-9264-1</ext-link></mixed-citation></ref><ref id="B21"><mixed-citation xmlns:xlink="http://www.w3.org/1999/xlink" xlink:type="simple"><person-group><name name-style="western"><surname>Silva</surname><given-names>MAO</given-names></name><name name-style="western"><surname>Romero</surname><given-names>R</given-names></name></person-group> (<year>2008</year>) <article-title><tp:taxon-name><tp:taxon-name-part taxon-name-part-type="family">Melastomataceae</tp:taxon-name-part></tp:taxon-name> das serras do município de Delfinópolis, Minas Gerais, Brasil.</article-title><source>Rodriguésia</source><volume>59</volume>(<issue>4</issue>): <fpage>609</fpage>–<lpage>647</lpage>. <ext-link xlink:type="simple" ext-link-type="doi" xlink:href="10.1590/2175-7860200859401">https://doi.org/10.1590/2175-7860200859401</ext-link></mixed-citation></ref><ref id="B20"><mixed-citation xmlns:xlink="http://www.w3.org/1999/xlink" xlink:type="simple"><person-group><name name-style="western"><surname>Romero</surname><given-names>R</given-names></name><name name-style="western"><surname>Fontelas</surname><given-names>JC</given-names></name><name name-style="western"><surname>Moreira</surname><given-names>KVC</given-names></name><name name-style="western"><surname>Ferreira-Alves</surname><given-names>R</given-names></name><name name-style="western"><surname>Oliveira</surname><given-names>LFA</given-names></name><name name-style="western"><surname>Versiane</surname><given-names>AFA</given-names></name></person-group> (<year>2020</year>) <italic><tp:taxon-name><tp:taxon-name-part taxon-name-part-type="genus">Microlicia</tp:taxon-name-part></tp:taxon-name></italic>. Flora do Brasil 2020. Jardim Botânico do Rio de Janeiro. <ext-link xlink:type="simple" ext-link-type="uri" xlink:href="http://reflora.jbrj.gov.br/reflora/floradobrasil/FB9782">http://reflora.jbrj.gov.br/reflora/floradobrasil/FB9782</ext-link> [accessed June 2021]</mixed-citation></ref><ref id="B19"><mixed-citation xmlns:xlink="http://www.w3.org/1999/xlink" xlink:type="simple"><person-group><name name-style="western"><surname>Romero</surname><given-names>R</given-names></name><name name-style="western"><surname>Woodgyer</surname><given-names>EM</given-names></name></person-group> (<year>2015</year>) <italic><tp:taxon-name><tp:taxon-name-part taxon-name-part-type="genus">Microlicia</tp:taxon-name-part></tp:taxon-name></italic>: Lista de Espécies da Flora do Brasil. Jardim Botânico do Rio de Janeiro. <ext-link xlink:type="simple" ext-link-type="uri" xlink:href="http://floradobrasil.jbrj.gov.br/jabot/floradobrasil/FB9782">http://floradobrasil.jbrj.gov.br/jabot/floradobrasil/FB9782</ext-link> [accessed 10 June 2021]</mixed-citation></ref><ref id="B2"><mixed-citation xmlns:xlink="http://www.w3.org/1999/xlink" xlink:type="simple"><person-group><name name-style="western"><surname>Bacci</surname><given-names>LF</given-names></name><name name-style="western"><surname>Versiane</surname><given-names>AFA</given-names></name><name name-style="western"><surname>Oliveira</surname><given-names>ALF</given-names></name><name name-style="western"><surname>Romero</surname><given-names>R</given-names></name></person-group> (<year>2016</year>) <article-title><tp:taxon-name><tp:taxon-name-part taxon-name-part-type="family">Melastomataceae</tp:taxon-name-part></tp:taxon-name> na RPPN do Clube Caça e Pesca Itororó, Uberlândia, MG, Brasil.</article-title><source>Hoehnea</source><volume>43</volume>(<issue>4</issue>): <fpage>541</fpage>–<lpage>556</lpage>. <ext-link xlink:type="simple" ext-link-type="doi" xlink:href="10.1590/2236-8906-27/2016">https://doi.org/10.1590/2236-8906-27/2016</ext-link></mixed-citation></ref></ref-list></tp:taxon-treatment>
